# Supplementary material for: Air Space Proportion in Pterosaur Limb Bones Using Computed Tomography and Its Implications for Previous Estimates of Pneumaticity
Source: PLoS One. 2014 May 9;9(5):e97159. doi: 10.1371/journal.pone.0097159 (PMC4016242; doi:10.1371/journal.pone.0097159)
Supplement: Table S1 — Tables of ASP calculations in eight pterosaur wing bones. (XLSX) [file pone.0097159.s001.xlsx]

## Sheet: UP WP1
Air Space Proportion Data			UP WP1
Slide Number	Distance (mm)	Distance (%)	Bone Area	Total Area	ASP
Prox12	20	3.50877	202.657	1351.66	0.850068
Prox9	50	8.77193	133.735	1046.85	0.87225
Prox6	80	14.0351	84.16	661.114	0.8727
Prox3	110	19.2982	92.699	508.744	0.817789
Prox0	140	24.5614	76.271	415.049	0.816236
Mid4	170	29.8246	88.928	420.698	0.788618
Mid7	200	35.0877	83.929	384.491	0.781714
Mid10	230	40.3509	85.142	381.79	0.776993
Mid13	260	45.614	83.986	367.11	0.771224
Mid16	290	50.8772	86.703	369.018	0.765044
Dist2	320	56.1404	83.697	377.527	0.778302
Dist5	350	61.4035	79.247	393.536	0.798628
Dist8	380	66.6667	82.267	431.563	0.809374
Dist11	410	71.9298	89.072	482.68	0.815464
Dist14	440	77.193	86.284	543.969	0.841381
Dist17	470	82.4561	90.141	616.7	0.853833
Dist20	500	87.7193	127.256	699.892	0.818178
Dist23	530	92.9825	135.424	788.155	0.828176
Dist26	560	98.2456	170.46	885.708	0.807544
				Average	0.813869

## Sheet: 39411
NHMUK PV OR39411
Slide Number	Distance (mm)	Bone Area	Total Area	ASP
14	19.065	90.116	467.379	0.807189
24	31.775	75.618	466.006	0.837732
44	57.195	31.937	272.945	0.882991
64	82.615	45.555	226.695	0.799047
84	108.035	43.197	184.903	0.76638
104	133.455	46.88	172.497	0.728227
124	158.875	43.213	161.77	0.732874
144	184.295	52.712	169.266	0.688585
164	209.715	43.795	160.413	0.726986
327	235.135	41.743	155.05	0.730777
347	260.555	34.829	170.203	0.795368
367	285.975	33.617	144.921	0.768032
			Average	0.772016

## Sheet: 41637
NHMUK PV OR41637
Slide Number	Distance (mm)	Bone Area	Total Area	ASP
9	12.71	286.195	967.633	0.704232
29	38.13	98.5	792.988	0.875786
49	63.55	67.881	532.288	0.872473
69	88.97	63.519	432.082	0.852993
89	114.39	59.804	319.098	0.812584
109	139.81	60.159	326.82	0.815926
129	165.23	62.211	330.358	0.811686
149	190.65	72	360.276	0.800153
169	216.07	70.013	375.202	0.813399
194	241.49	50.466	373.797	0.864991
214	266.91	66.378	406.59	0.836745
234	292.33	53.778	460.595	0.883242
254	317.75	81.612	547.715	0.850995
274	343.17	87.964	564.597	0.8442
			Average	0.831386

## Sheet: UP WP2
UP WP2
Slide Number	Distance (mm)	Bone Area	Total Area	ASP
2	0	307.523	1220.15	0.747963
5	30	144.88	899.809	0.838988
8	60	105.768	654.019	0.83828
11	90	103.082	486.653	0.788182
14	120	89.488	377.888	0.763189
17	150	65.145	302.412	0.784582
20	180	67.992	269.297	0.74752
23	210	66.764	247.322	0.730052
26	240	61.997	233.87	0.734908
29	270	63.629	232.758	0.72663
33	310	73.093	235.445	0.689554
36	340	60.711	235.806	0.742538
39	370	82.441	266.769	0.690965
50	400	135.855	506.043	0.731535
46	440	113.683	631.221	0.8199
43	470	150.625	664.22	0.77323
			Average	0.759251

## Sheet: UP WP3
UP WP3
Slide Number	Distance (mm)	Bone Area	Total Area	ASP
36	0	184.809	600.388	0.692184
33	30	96.401	408.099	0.76378
30	60	74.911	294.422	0.745566
27	90	52.904	207.113	0.744565
23	130	42.593	165.242	0.742239
20	160	45.67	140.623	0.675231
17	190	39.891	111.553	0.642403
14	220	42.983	104.951	0.590447
11	250	39.79	103.607	0.615953
9	270	39.01	104.228	0.625724
6	300	39.4	112.391	0.649438
3	330	39.891	118.431	0.663171
0	360	43.127	133.211	0.67625
			Average	0.678996

## Sheet: USNM 11925
USNM 11925 Bennettazhia
Slide Number	Distance (mm)	Bone Area	Total Area	ASP
796	5	95.632	474.193	0.798327
736	35	234.94	1045.95	0.775381
676	65	77.834	351.988	0.778873
616	95	73.868	324.275	0.772206
556	125	79.47	517.324	0.846383
496	155	160.973	1009.02	0.840465
456	175	143.076	949.476	0.849311
			Average	0.808706

## Sheet: 35228
NHMUK PV OR35228
35228
Slide Number	Distance (mm)	Bone Area	Total Area	ASP
37		40.0851	169.509	0.763522
57		43.213	176.727	0.755482
77		47.102	183.605	0.74346
97		43.916	181.525	0.758072
				0.755134

## Sheet: 3880
NHMUK PV R3880
Slide Number	Distance (mm)	Bone Area	Total Area	ASP
19		250.571	1070.7	0.765974
42		262.121	1021.51	0.743398
93		265.837	972.786	0.726726
112		254.254	936.617	0.72854
152		253.137	886.344	0.714403
				0.735808

## Sheet: Birds
Suhai et al. 2006
Crow	K	ASP
humerus	0.78	0.6084
femur	0.79	0.6241
tibiotarsus	0.71	0.5041
Magpie
humerus	0.78	0.6084
femur	0.77	0.5929
tibiotarsus	0.67	0.4489
Cubo and Casinos 2000
marrow filled (avg)	0.65	0.4225
gas filled (avg)	0.77	0.5929
highest	0.82	0.6724
Currey and Alexander 1985
gas filled	0.86	0.7396
marrow filled	0.86	0.7396
unknown filling	0.87	0.7569
